# Supplementary material for: scDown: A Pipeline for Single-Cell RNA-Seq Downstream Analysis
Source: Int J Mol Sci. 2025 May 30;26(11):5297. doi: 10.3390/ijms26115297 (PMC12154318; doi:10.3390/ijms26115297)
Supplement: Supplementary file 1 [file ijms-26-05297-s001.zip]

Archive with 1 entries (1 files):
- ijms-3631486-supplementary.pdf
